# Supplementary material for: Suggestion of self-(in)coherence modulates cognitive dissonance
Source: PLoS One. 2018 Aug 30;13(8):e0202204. doi: 10.1371/journal.pone.0202204 (PMC6116930; doi:10.1371/journal.pone.0202204)
Supplement: S1 Experimental Dataset — (ZIP) [file pone.0202204.s001.zip]

Archive with 2 entries (2 files):
- Dataset Information file.csv
- Dataset.csv
