# Supplementary material for: Suggestion of self-(in)coherence modulates cognitive dissonance
Source: PLoS One. 2018 Aug 30;13(8):e0202204. doi: 10.1371/journal.pone.0202204 (PMC6116930; doi:10.1371/journal.pone.0202204)
Supplement: S1 Experimental Dataset — (ZIP) [file pone.0202204.s001.zip › Dataset Information file.csv]

Each line of the Dataset.csv file corresponds to 1 pair of items coupled for the choice stage
Column1: spread of this pair
Column2: subject number
Column3: condition (RCR=1 ; RRC=2)
Column4: choice memory of this pair (Remembered=1 ; Forgotten=0)
Column5: Experimental part (PartA=1; PartB=2)
Column 6: Group (Coherence=1;Incoherence=2;Neutral=3)
Column 7: Quotes memory individual performance (Low-memory group=1;High-memory group=2)
