# Supplementary material for: Suggestion of self-(in)coherence modulates cognitive dissonance
Source: PLoS One. 2018 Aug 30;13(8):e0202204. doi: 10.1371/journal.pone.0202204 (PMC6116930; doi:10.1371/journal.pone.0202204)
Supplement: S1 Experimental Dataset — (ZIP) [file pone.0202204.s001.zip › Dataset.csv]

1	1	1	1	1	1	2
1	1	1	1	1	1	2
0	1	1	1	1	1	2
0	1	1	1	1	1	2
0	1	1	1	1	1	2
2	1	1	1	1	1	2
0	1	1	1	1	1	2
2	1	1	1	1	1	2
1	1	1	1	1	1	2
0	1	1	1	1	1	2
0	1	1	1	1	1	2
1	1	1	1	1	1	2
0	1	1	1	1	1	2
2	1	1	1	1	1	2
1	1	1	1	1	1	2
0	1	1	1	1	1	2
0	1	1	1	1	1	2
2	1	1	0	1	1	2
2	1	1	0	1	1	2
2	1	1	0	1	1	2
2	1	2	1	1	1	2
0	1	2	1	1	1	2
0	1	2	1	1	1	2
1	1	2	1	1	1	2
2	1	2	1	1	1	2
-1	1	2	1	1	1	2
-1	1	2	1	1	1	2
0	1	2	1	1	1	2
0	1	2	1	1	1	2
1	1	2	1	1	1	2
2	1	2	1	1	1	2
2	1	2	0	1	1	2
4	1	2	0	1	1	2
0	1	2	0	1	1	2
0	1	2	0	1	1	2
0	1	2	0	1	1	2
0	1	2	0	1	1	2
2	1	2	0	1	1	2
0	1	2	0	1	1	2
0	1	2	0	1	1	2
0	1	1	1	2	1	2
0	1	1	1	2	1	2
0	1	1	1	2	1	2
0	1	1	1	2	1	2
0	1	1	1	2	1	2
2	1	1	1	2	1	2
-1	1	1	1	2	1	2
3	1	1	1	2	1	2
1	1	1	0	2	1	2
-1	1	1	0	2	1	2
-1	1	1	0	2	1	2
1	1	1	0	2	1	2
1	1	1	0	2	1	2
-1	1	1	0	2	1	2
1	1	1	0	2	1	2
1	1	1	0	2	1	2
1	1	1	0	2	1	2
1	1	1	0	2	1	2
-1	1	1	0	2	1	2
0	1	1	0	2	1	2
1	1	2	1	2	1	2
2	1	2	1	2	1	2
0	1	2	1	2	1	2
-1	1	2	1	2	1	2
-1	1	2	1	2	1	2
0	1	2	1	2	1	2
1	1	2	1	2	1	2
1	1	2	1	2	1	2
-1	1	2	1	2	1	2
2	1	2	1	2	1	2
0	1	2	1	2	1	2
1	1	2	1	2	1	2
-1	1	2	1	2	1	2
0	1	2	1	2	1	2
1	1	2	0	2	1	2
0	1	2	0	2	1	2
0	1	2	0	2	1	2
1	1	2	0	2	1	2
0	1	2	0	2	1	2
0	1	2	0	2	1	2
3	2	1	1	1	1	2
1	2	1	1	1	1	2
2	2	1	1	1	1	2
2	2	1	1	1	1	2
0	2	1	1	1	1	2
2	2	1	1	1	1	2
1	2	1	1	1	1	2
2	2	1	1	1	1	2
4	2	1	0	1	1	2
1	2	1	0	1	1	2
-1	2	1	0	1	1	2
1	2	1	0	1	1	2
0	2	1	0	1	1	2
-2	2	1	0	1	1	2
-4	2	1	0	1	1	2
2	2	1	0	1	1	2
0	2	1	0	1	1	2
1	2	1	0	1	1	2
-3	2	1	0	1	1	2
2	2	1	0	1	1	2
3	2	2	1	1	1	2
-1	2	2	1	1	1	2
3	2	2	1	1	1	2
2	2	2	1	1	1	2
1	2	2	1	1	1	2
0	2	2	1	1	1	2
3	2	2	1	1	1	2
-1	2	2	1	1	1	2
1	2	2	1	1	1	2
0	2	2	1	1	1	2
-1	2	2	0	1	1	2
0	2	2	0	1	1	2
2	2	2	0	1	1	2
-1	2	2	0	1	1	2
0	2	2	0	1	1	2
1	2	2	0	1	1	2
1	2	2	0	1	1	2
-1	2	2	0	1	1	2
-3	2	2	0	1	1	2
1	2	2	0	1	1	2
0	2	1	1	2	1	2
4	2	1	1	2	1	2
0	2	1	1	2	1	2
1	2	1	1	2	1	2
2	2	1	1	2	1	2
0	2	1	1	2	1	2
1	2	1	1	2	1	2
3	2	1	1	2	1	2
0	2	1	0	2	1	2
4	2	1	0	2	1	2
1	2	1	0	2	1	2
0	2	1	0	2	1	2
-1	2	1	0	2	1	2
0	2	1	0	2	1	2
1	2	1	0	2	1	2
3	2	1	0	2	1	2
0	2	1	0	2	1	2
0	2	1	0	2	1	2
1	2	1	0	2	1	2
1	2	1	0	2	1	2
-1	2	2	1	2	1	2
0	2	2	1	2	1	2
1	2	2	1	2	1	2
-3	2	2	1	2	1	2
0	2	2	1	2	1	2
1	2	2	1	2	1	2
0	2	2	1	2	1	2
1	2	2	1	2	1	2
0	2	2	1	2	1	2
0	2	2	1	2	1	2
-1	2	2	0	2	1	2
0	2	2	0	2	1	2
-1	2	2	0	2	1	2
0	2	2	0	2	1	2
0	2	2	0	2	1	2
-2	2	2	0	2	1	2
0	2	2	0	2	1	2
0	2	2	0	2	1	2
0	2	2	0	2	1	2
-1	2	2	0	2	1	2
0	3	1	1	1	1	1
2	3	1	1	1	1	1
0	3	1	1	1	1	1
0	3	1	1	1	1	1
2	3	1	1	1	1	1
0	3	1	1	1	1	1
2	3	1	1	1	1	1
2	3	1	0	1	1	1
1	3	1	0	1	1	1
-2	3	1	0	1	1	1
0	3	1	0	1	1	1
2	3	1	0	1	1	1
1	3	1	0	1	1	1
2	3	1	0	1	1	1
1	3	1	0	1	1	1
0	3	1	0	1	1	1
0	3	1	0	1	1	1
-2	3	1	0	1	1	1
0	3	1	0	1	1	1
2	3	1	0	1	1	1
0	3	2	1	1	1	1
1	3	2	1	1	1	1
0	3	2	1	1	1	1
2	3	2	1	1	1	1
0	3	2	1	1	1	1
0	3	2	1	1	1	1
0	3	2	1	1	1	1
1	3	2	1	1	1	1
1	3	2	1	1	1	1
1	3	2	1	1	1	1
2	3	2	1	1	1	1
0	3	2	1	1	1	1
1	3	2	1	1	1	1
2	3	2	0	1	1	1
1	3	2	0	1	1	1
0	3	2	0	1	1	1
0	3	2	0	1	1	1
0	3	2	0	1	1	1
0	3	2	0	1	1	1
4	3	2	0	1	1	1
0	3	1	1	2	1	1
2	3	1	1	2	1	1
3	3	1	1	2	1	1
1	3	1	1	2	1	1
5	3	1	1	2	1	1
2	3	1	1	2	1	1
3	3	1	1	2	1	1
3	3	1	1	2	1	1
4	3	1	1	2	1	1
0	3	1	1	2	1	1
-2	3	1	1	2	1	1
2	3	1	1	2	1	1
0	3	1	1	2	1	1
1	3	1	1	2	1	1
1	3	1	1	2	1	1
0	3	1	0	2	1	1
-1	3	1	0	2	1	1
-1	3	1	0	2	1	1
-1	3	1	0	2	1	1
0	3	1	0	2	1	1
1	3	2	1	2	1	1
1	3	2	1	2	1	1
0	3	2	1	2	1	1
1	3	2	1	2	1	1
3	3	2	1	2	1	1
0	3	2	1	2	1	1
1	3	2	1	2	1	1
2	3	2	1	2	1	1
3	3	2	1	2	1	1
0	3	2	1	2	1	1
1	3	2	1	2	1	1
-2	3	2	1	2	1	1
0	3	2	1	2	1	1
0	3	2	1	2	1	1
1	3	2	0	2	1	1
1	3	2	0	2	1	1
1	3	2	0	2	1	1
1	3	2	0	2	1	1
2	3	2	0	2	1	1
0	3	2	0	2	1	1
2	4	1	1	1	1	1
1	4	1	1	1	1	1
5	4	1	1	1	1	1
1	4	1	1	1	1	1
1	4	1	1	1	1	1
5	4	1	1	1	1	1
0	4	1	0	1	1	1
-1	4	1	0	1	1	1
0	4	1	0	1	1	1
2	4	1	0	1	1	1
-1	4	1	0	1	1	1
3	4	1	0	1	1	1
0	4	1	0	1	1	1
0	4	1	0	1	1	1
-1	4	1	0	1	1	1
1	4	1	0	1	1	1
-4	4	1	0	1	1	1
5	4	1	0	1	1	1
2	4	1	0	1	1	1
1	4	1	0	1	1	1
0	4	2	1	1	1	1
-1	4	2	1	1	1	1
0	4	2	1	1	1	1
1	4	2	1	1	1	1
3	4	2	1	1	1	1
5	4	2	1	1	1	1
0	4	2	1	1	1	1
0	4	2	1	1	1	1
0	4	2	1	1	1	1
0	4	2	1	1	1	1
0	4	2	0	1	1	1
1	4	2	0	1	1	1
1	4	2	0	1	1	1
1	4	2	0	1	1	1
0	4	2	0	1	1	1
0	4	2	0	1	1	1
0	4	2	0	1	1	1
1	4	2	0	1	1	1
1	4	2	0	1	1	1
0	4	2	0	1	1	1
5	4	1	1	2	1	1
1	4	1	1	2	1	1
0	4	1	1	2	1	1
2	4	1	1	2	1	1
0	4	1	1	2	1	1
1	4	1	1	2	1	1
0	4	1	0	2	1	1
-2	4	1	0	2	1	1
-2	4	1	0	2	1	1
4	4	1	0	2	1	1
0	4	1	0	2	1	1
2	4	1	0	2	1	1
2	4	1	0	2	1	1
-2	4	1	0	2	1	1
1	4	1	0	2	1	1
4	4	1	0	2	1	1
-1	4	1	0	2	1	1
1	4	1	0	2	1	1
2	4	1	0	2	1	1
-1	4	1	0	2	1	1
1	4	2	1	2	1	1
0	4	2	1	2	1	1
0	4	2	1	2	1	1
0	4	2	1	2	1	1
4	4	2	1	2	1	1
1	4	2	1	2	1	1
3	4	2	1	2	1	1
-1	4	2	1	2	1	1
-1	4	2	0	2	1	1
1	4	2	0	2	1	1
-3	4	2	0	2	1	1
2	4	2	0	2	1	1
-2	4	2	0	2	1	1
0	4	2	0	2	1	1
0	4	2	0	2	1	1
4	4	2	0	2	1	1
0	4	2	0	2	1	1
0	4	2	0	2	1	1
1	4	2	0	2	1	1
3	4	2	0	2	1	1
-1	5	1	1	1	1	2
0	5	1	1	1	1	2
-3	5	1	1	1	1	2
1	5	1	1	1	1	2
1	5	1	1	1	1	2
1	5	1	1	1	1	2
-1	5	1	1	1	1	2
0	5	1	1	1	1	2
1	5	1	1	1	1	2
1	5	1	1	1	1	2
1	5	1	0	1	1	2
1	5	1	0	1	1	2
4	5	1	0	1	1	2
0	5	1	0	1	1	2
0	5	1	0	1	1	2
1	5	1	0	1	1	2
0	5	1	0	1	1	2
0	5	1	0	1	1	2
0	5	1	0	1	1	2
2	5	1	0	1	1	2
1	5	2	1	1	1	2
0	5	2	1	1	1	2
0	5	2	1	1	1	2
0	5	2	1	1	1	2
0	5	2	1	1	1	2
2	5	2	1	1	1	2
-1	5	2	1	1	1	2
0	5	2	1	1	1	2
0	5	2	1	1	1	2
0	5	2	0	1	1	2
1	5	2	0	1	1	2
0	5	2	0	1	1	2
1	5	2	0	1	1	2
2	5	2	0	1	1	2
1	5	2	0	1	1	2
1	5	2	0	1	1	2
1	5	2	0	1	1	2
-1	5	2	0	1	1	2
1	5	2	0	1	1	2
-1	5	2	0	1	1	2
0	5	1	1	2	1	2
0	5	1	1	2	1	2
1	5	1	1	2	1	2
-1	5	1	1	2	1	2
1	5	1	1	2	1	2
1	5	1	1	2	1	2
0	5	1	1	2	1	2
0	5	1	1	2	1	2
-1	5	1	1	2	1	2
1	5	1	1	2	1	2
-1	5	1	0	2	1	2
1	5	1	0	2	1	2
1	5	1	0	2	1	2
0	5	1	0	2	1	2
0	5	1	0	2	1	2
-1	5	1	0	2	1	2
2	5	1	0	2	1	2
0	5	1	0	2	1	2
0	5	1	0	2	1	2
1	5	1	0	2	1	2
3	5	2	1	2	1	2
1	5	2	1	2	1	2
4	5	2	1	2	1	2
0	5	2	1	2	1	2
0	5	2	1	2	1	2
-2	5	2	1	2	1	2
-1	5	2	1	2	1	2
2	5	2	1	2	1	2
1	5	2	1	2	1	2
0	5	2	1	2	1	2
0	5	2	1	2	1	2
-1	5	2	1	2	1	2
0	5	2	1	2	1	2
1	5	2	0	2	1	2
2	5	2	0	2	1	2
0	5	2	0	2	1	2
0	5	2	0	2	1	2
0	5	2	0	2	1	2
0	5	2	0	2	1	2
0	5	2	0	2	1	2
2	6	1	1	1	1	1
2	6	1	1	1	1	1
0	6	1	1	1	1	1
2	6	1	1	1	1	1
2	6	1	1	1	1	1
2	6	1	1	1	1	1
0	6	1	1	1	1	1
3	6	1	1	1	1	1
0	6	1	1	1	1	1
2	6	1	0	1	1	1
1	6	1	0	1	1	1
0	6	1	0	1	1	1
-1	6	1	0	1	1	1
-2	6	1	0	1	1	1
1	6	1	0	1	1	1
-1	6	1	0	1	1	1
1	6	1	0	1	1	1
-1	6	1	0	1	1	1
-3	6	1	0	1	1	1
2	6	1	0	1	1	1
0	6	2	1	1	1	1
-1	6	2	1	1	1	1
0	6	2	1	1	1	1
0	6	2	1	1	1	1
3	6	2	1	1	1	1
0	6	2	1	1	1	1
3	6	2	0	1	1	1
-1	6	2	0	1	1	1
2	6	2	0	1	1	1
2	6	2	0	1	1	1
1	6	2	0	1	1	1
0	6	2	0	1	1	1
0	6	2	0	1	1	1
2	6	2	0	1	1	1
0	6	2	0	1	1	1
0	6	2	0	1	1	1
3	6	2	0	1	1	1
-1	6	2	0	1	1	1
-2	6	2	0	1	1	1
1	6	2	0	1	1	1
1	6	1	1	2	1	1
1	6	1	1	2	1	1
1	6	1	1	2	1	1
0	6	1	1	2	1	1
3	6	1	1	2	1	1
-1	6	1	1	2	1	1
1	6	1	1	2	1	1
2	6	1	1	2	1	1
3	6	1	0	2	1	1
1	6	1	0	2	1	1
0	6	1	0	2	1	1
1	6	1	0	2	1	1
3	6	1	0	2	1	1
0	6	1	0	2	1	1
0	6	1	0	2	1	1
2	6	1	0	2	1	1
1	6	1	0	2	1	1
-1	6	1	0	2	1	1
0	6	1	0	2	1	1
-1	6	1	0	2	1	1
-1	6	2	1	2	1	1
-1	6	2	1	2	1	1
2	6	2	1	2	1	1
1	6	2	1	2	1	1
-1	6	2	1	2	1	1
4	6	2	1	2	1	1
3	6	2	1	2	1	1
1	6	2	1	2	1	1
1	6	2	1	2	1	1
3	6	2	1	2	1	1
1	6	2	1	2	1	1
0	6	2	1	2	1	1
1	6	2	0	2	1	1
1	6	2	0	2	1	1
2	6	2	0	2	1	1
1	6	2	0	2	1	1
-1	6	2	0	2	1	1
3	6	2	0	2	1	1
-1	6	2	0	2	1	1
1	6	2	0	2	1	1
1	7	1	1	1	1	2
0	7	1	1	1	1	2
0	7	1	1	1	1	2
3	7	1	1	1	1	2
-2	7	1	1	1	1	2
0	7	1	1	1	1	2
1	7	1	1	1	1	2
2	7	1	0	1	1	2
0	7	1	0	1	1	2
4	7	1	0	1	1	2
1	7	1	0	1	1	2
-1	7	1	0	1	1	2
0	7	1	0	1	1	2
0	7	1	0	1	1	2
3	7	1	0	1	1	2
1	7	1	0	1	1	2
1	7	1	0	1	1	2
0	7	1	0	1	1	2
-3	7	1	0	1	1	2
0	7	1	0	1	1	2
5	7	2	1	1	1	2
2	7	2	1	1	1	2
4	7	2	1	1	1	2
2	7	2	1	1	1	2
2	7	2	1	1	1	2
0	7	2	0	1	1	2
1	7	2	0	1	1	2
0	7	2	0	1	1	2
1	7	2	0	1	1	2
2	7	2	0	1	1	2
0	7	2	0	1	1	2
0	7	2	0	1	1	2
1	7	2	0	1	1	2
-2	7	2	0	1	1	2
0	7	2	0	1	1	2
0	7	2	0	1	1	2
2	7	2	0	1	1	2
2	7	2	0	1	1	2
1	7	2	0	1	1	2
1	7	2	0	1	1	2
3	7	1	1	2	1	2
-1	7	1	1	2	1	2
1	7	1	1	2	1	2
0	7	1	1	2	1	2
1	7	1	1	2	1	2
2	7	1	1	2	1	2
2	7	1	1	2	1	2
2	7	1	1	2	1	2
2	7	1	1	2	1	2
-1	7	1	0	2	1	2
1	7	1	0	2	1	2
-1	7	1	0	2	1	2
0	7	1	0	2	1	2
0	7	1	0	2	1	2
0	7	1	0	2	1	2
0	7	1	0	2	1	2
2	7	1	0	2	1	2
0	7	1	0	2	1	2
1	7	1	0	2	1	2
1	7	1	0	2	1	2
-1	7	2	1	2	1	2
-1	7	2	1	2	1	2
2	7	2	1	2	1	2
1	7	2	1	2	1	2
-3	7	2	1	2	1	2
0	7	2	1	2	1	2
1	7	2	1	2	1	2
0	7	2	1	2	1	2
-1	7	2	1	2	1	2
2	7	2	1	2	1	2
2	7	2	1	2	1	2
0	7	2	1	2	1	2
0	7	2	1	2	1	2
-2	7	2	0	2	1	2
-1	7	2	0	2	1	2
0	7	2	0	2	1	2
-1	7	2	0	2	1	2
-1	7	2	0	2	1	2
-1	7	2	0	2	1	2
2	7	2	0	2	1	2
2	8	1	1	1	1	1
0	8	1	1	1	1	1
2	8	1	1	1	1	1
-1	8	1	1	1	1	1
5	8	1	1	1	1	1
0	8	1	1	1	1	1
0	8	1	0	1	1	1
0	8	1	0	1	1	1
1	8	1	0	1	1	1
0	8	1	0	1	1	1
1	8	1	0	1	1	1
0	8	1	0	1	1	1
0	8	1	0	1	1	1
1	8	1	0	1	1	1
-1	8	1	0	1	1	1
-1	8	1	0	1	1	1
-2	8	1	0	1	1	1
2	8	1	0	1	1	1
0	8	1	0	1	1	1
-1	8	1	0	1	1	1
0	8	2	1	1	1	1
1	8	2	1	1	1	1
2	8	2	1	1	1	1
-1	8	2	1	1	1	1
1	8	2	1	1	1	1
-1	8	2	0	1	1	1
0	8	2	0	1	1	1
0	8	2	0	1	1	1
0	8	2	0	1	1	1
2	8	2	0	1	1	1
1	8	2	0	1	1	1
0	8	2	0	1	1	1
0	8	2	0	1	1	1
2	8	2	0	1	1	1
-1	8	2	0	1	1	1
-1	8	2	0	1	1	1
0	8	2	0	1	1	1
0	8	2	0	1	1	1
0	8	2	0	1	1	1
1	8	2	0	1	1	1
1	8	1	1	2	1	1
1	8	1	1	2	1	1
2	8	1	1	2	1	1
0	8	1	1	2	1	1
2	8	1	1	2	1	1
0	8	1	1	2	1	1
1	8	1	1	2	1	1
1	8	1	0	2	1	1
1	8	1	0	2	1	1
0	8	1	0	2	1	1
0	8	1	0	2	1	1
-1	8	1	0	2	1	1
0	8	1	0	2	1	1
2	8	1	0	2	1	1
0	8	1	0	2	1	1
0	8	1	0	2	1	1
1	8	1	0	2	1	1
-1	8	1	0	2	1	1
1	8	1	0	2	1	1
1	8	1	0	2	1	1
-1	8	2	1	2	1	1
2	8	2	1	2	1	1
2	8	2	1	2	1	1
1	8	2	1	2	1	1
0	8	2	1	2	1	1
3	8	2	1	2	1	1
2	8	2	1	2	1	1
2	8	2	1	2	1	1
0	8	2	1	2	1	1
0	8	2	1	2	1	1
3	8	2	0	2	1	1
1	8	2	0	2	1	1
1	8	2	0	2	1	1
1	8	2	0	2	1	1
1	8	2	0	2	1	1
-1	8	2	0	2	1	1
1	8	2	0	2	1	1
2	8	2	0	2	1	1
1	8	2	0	2	1	1
-1	8	2	0	2	1	1
1	9	1	1	1	1	1
0	9	1	1	1	1	1
0	9	1	1	1	1	1
1	9	1	1	1	1	1
2	9	1	1	1	1	1
1	9	1	1	1	1	1
0	9	1	1	1	1	1
1	9	1	1	1	1	1
-1	9	1	1	1	1	1
2	9	1	1	1	1	1
0	9	1	1	1	1	1
1	9	1	0	1	1	1
0	9	1	0	1	1	1
0	9	1	0	1	1	1
3	9	1	0	1	1	1
0	9	1	0	1	1	1
1	9	1	0	1	1	1
1	9	1	0	1	1	1
2	9	1	0	1	1	1
0	9	1	0	1	1	1
1	9	2	1	1	1	1
1	9	2	1	1	1	1
2	9	2	1	1	1	1
1	9	2	1	1	1	1
1	9	2	1	1	1	1
-1	9	2	1	1	1	1
0	9	2	1	1	1	1
0	9	2	1	1	1	1
0	9	2	1	1	1	1
0	9	2	1	1	1	1
0	9	2	0	1	1	1
1	9	2	0	1	1	1
0	9	2	0	1	1	1
0	9	2	0	1	1	1
1	9	2	0	1	1	1
-1	9	2	0	1	1	1
0	9	2	0	1	1	1
2	9	2	0	1	1	1
1	9	2	0	1	1	1
1	9	2	0	1	1	1
3	9	1	1	2	1	1
1	9	1	1	2	1	1
1	9	1	1	2	1	1
-1	9	1	1	2	1	1
1	9	1	1	2	1	1
0	9	1	1	2	1	1
2	9	1	1	2	1	1
3	9	1	1	2	1	1
1	9	1	1	2	1	1
-1	9	1	1	2	1	1
1	9	1	1	2	1	1
0	9	1	1	2	1	1
0	9	1	1	2	1	1
0	9	1	1	2	1	1
-2	9	1	1	2	1	1
-2	9	1	0	2	1	1
0	9	1	0	2	1	1
1	9	1	0	2	1	1
0	9	1	0	2	1	1
0	9	1	0	2	1	1
0	9	2	1	2	1	1
3	9	2	1	2	1	1
0	9	2	1	2	1	1
-1	9	2	1	2	1	1
1	9	2	1	2	1	1
1	9	2	1	2	1	1
2	9	2	1	2	1	1
0	9	2	1	2	1	1
2	9	2	1	2	1	1
1	9	2	1	2	1	1
0	9	2	1	2	1	1
2	9	2	1	2	1	1
0	9	2	0	2	1	1
1	9	2	0	2	1	1
2	9	2	0	2	1	1
0	9	2	0	2	1	1
0	9	2	0	2	1	1
1	9	2	0	2	1	1
0	9	2	0	2	1	1
0	9	2	0	2	1	1
1	10	1	1	1	1	1
3	10	1	1	1	1	1
1	10	1	1	1	1	1
0	10	1	1	1	1	1
0	10	1	1	1	1	1
1	10	1	1	1	1	1
0	10	1	1	1	1	1
1	10	1	1	1	1	1
0	10	1	0	1	1	1
1	10	1	0	1	1	1
0	10	1	0	1	1	1
1	10	1	0	1	1	1
1	10	1	0	1	1	1
0	10	1	0	1	1	1
5	10	1	0	1	1	1
1	10	1	0	1	1	1
1	10	1	0	1	1	1
0	10	1	0	1	1	1
0	10	1	0	1	1	1
0	10	1	0	1	1	1
2	10	2	1	1	1	1
0	10	2	1	1	1	1
1	10	2	1	1	1	1
-1	10	2	1	1	1	1
0	10	2	1	1	1	1
0	10	2	1	1	1	1
0	10	2	1	1	1	1
0	10	2	1	1	1	1
2	10	2	1	1	1	1
0	10	2	0	1	1	1
0	10	2	0	1	1	1
1	10	2	0	1	1	1
0	10	2	0	1	1	1
2	10	2	0	1	1	1
0	10	2	0	1	1	1
1	10	2	0	1	1	1
1	10	2	0	1	1	1
0	10	2	0	1	1	1
1	10	2	0	1	1	1
1	10	2	0	1	1	1
1	10	1	1	2	1	1
1	10	1	1	2	1	1
1	10	1	1	2	1	1
0	10	1	1	2	1	1
0	10	1	1	2	1	1
3	10	1	1	2	1	1
1	10	1	1	2	1	1
-1	10	1	0	2	1	1
0	10	1	0	2	1	1
0	10	1	0	2	1	1
1	10	1	0	2	1	1
1	10	1	0	2	1	1
1	10	1	0	2	1	1
0	10	1	0	2	1	1
1	10	1	0	2	1	1
-1	10	1	0	2	1	1
0	10	1	0	2	1	1
0	10	1	0	2	1	1
0	10	1	0	2	1	1
1	10	1	0	2	1	1
-2	10	2	1	2	1	1
1	10	2	1	2	1	1
1	10	2	1	2	1	1
0	10	2	1	2	1	1
1	10	2	1	2	1	1
0	10	2	1	2	1	1
1	10	2	1	2	1	1
1	10	2	1	2	1	1
1	10	2	1	2	1	1
0	10	2	1	2	1	1
-1	10	2	1	2	1	1
0	10	2	1	2	1	1
-1	10	2	1	2	1	1
2	10	2	1	2	1	1
0	10	2	0	2	1	1
0	10	2	0	2	1	1
1	10	2	0	2	1	1
0	10	2	0	2	1	1
0	10	2	0	2	1	1
1	10	2	0	2	1	1
-2	11	1	1	1	1	1
3	11	1	1	1	1	1
0	11	1	1	1	1	1
0	11	1	1	1	1	1
1	11	1	1	1	1	1
0	11	1	1	1	1	1
-2	11	1	1	1	1	1
3	11	1	1	1	1	1
1	11	1	1	1	1	1
0	11	1	0	1	1	1
-1	11	1	0	1	1	1
1	11	1	0	1	1	1
4	11	1	0	1	1	1
3	11	1	0	1	1	1
1	11	1	0	1	1	1
2	11	1	0	1	1	1
2	11	1	0	1	1	1
-1	11	1	0	1	1	1
2	11	1	0	1	1	1
1	11	1	0	1	1	1
3	11	2	1	1	1	1
5	11	2	1	1	1	1
2	11	2	1	1	1	1
-2	11	2	1	1	1	1
-2	11	2	1	1	1	1
3	11	2	1	1	1	1
0	11	2	1	1	1	1
0	11	2	0	1	1	1
1	11	2	0	1	1	1
-3	11	2	0	1	1	1
1	11	2	0	1	1	1
0	11	2	0	1	1	1
0	11	2	0	1	1	1
0	11	2	0	1	1	1
0	11	2	0	1	1	1
1	11	2	0	1	1	1
0	11	2	0	1	1	1
1	11	2	0	1	1	1
-1	11	2	0	1	1	1
0	11	2	0	1	1	1
1	11	1	1	2	1	1
2	11	1	1	2	1	1
6	11	1	1	2	1	1
2	11	1	1	2	1	1
2	11	1	1	2	1	1
0	11	1	0	2	1	1
-1	11	1	0	2	1	1
1	11	1	0	2	1	1
3	11	1	0	2	1	1
0	11	1	0	2	1	1
1	11	1	0	2	1	1
0	11	1	0	2	1	1
2	11	1	0	2	1	1
2	11	1	0	2	1	1
1	11	1	0	2	1	1
0	11	1	0	2	1	1
4	11	1	0	2	1	1
2	11	1	0	2	1	1
1	11	1	0	2	1	1
0	11	1	0	2	1	1
3	11	2	1	2	1	1
0	11	2	1	2	1	1
-2	11	2	1	2	1	1
0	11	2	1	2	1	1
2	11	2	1	2	1	1
1	11	2	1	2	1	1
2	11	2	1	2	1	1
-1	11	2	1	2	1	1
-3	11	2	1	2	1	1
2	11	2	1	2	1	1
0	11	2	1	2	1	1
2	11	2	1	2	1	1
2	11	2	0	2	1	1
3	11	2	0	2	1	1
-1	11	2	0	2	1	1
1	11	2	0	2	1	1
-4	11	2	0	2	1	1
0	11	2	0	2	1	1
-1	11	2	0	2	1	1
-1	11	2	0	2	1	1
0	12	1	1	1	1	1
1	12	1	1	1	1	1
1	12	1	1	1	1	1
-2	12	1	1	1	1	1
1	12	1	1	1	1	1
2	12	1	1	1	1	1
5	12	1	1	1	1	1
2	12	1	1	1	1	1
1	12	1	0	1	1	1
0	12	1	0	1	1	1
0	12	1	0	1	1	1
2	12	1	0	1	1	1
-1	12	1	0	1	1	1
3	12	1	0	1	1	1
2	12	1	0	1	1	1
1	12	1	0	1	1	1
1	12	1	0	1	1	1
2	12	1	0	1	1	1
1	12	1	0	1	1	1
-1	12	1	0	1	1	1
0	12	2	1	1	1	1
-1	12	2	1	1	1	1
2	12	2	1	1	1	1
1	12	2	1	1	1	1
1	12	2	1	1	1	1
2	12	2	1	1	1	1
2	12	2	1	1	1	1
1	12	2	1	1	1	1
3	12	2	1	1	1	1
1	12	2	1	1	1	1
-1	12	2	1	1	1	1
-1	12	2	1	1	1	1
-3	12	2	1	1	1	1
1	12	2	0	1	1	1
1	12	2	0	1	1	1
0	12	2	0	1	1	1
1	12	2	0	1	1	1
1	12	2	0	1	1	1
-2	12	2	0	1	1	1
-1	12	2	0	1	1	1
-1	12	1	1	2	1	1
2	12	1	1	2	1	1
1	12	1	1	2	1	1
0	12	1	1	2	1	1
1	12	1	1	2	1	1
2	12	1	1	2	1	1
2	12	1	1	2	1	1
0	12	1	1	2	1	1
-1	12	1	1	2	1	1
0	12	1	1	2	1	1
2	12	1	1	2	1	1
1	12	1	1	2	1	1
-1	12	1	0	2	1	1
0	12	1	0	2	1	1
-2	12	1	0	2	1	1
-2	12	1	0	2	1	1
0	12	1	0	2	1	1
-2	12	1	0	2	1	1
1	12	1	0	2	1	1
0	12	1	0	2	1	1
2	12	2	1	2	1	1
1	12	2	1	2	1	1
1	12	2	1	2	1	1
1	12	2	1	2	1	1
0	12	2	1	2	1	1
0	12	2	1	2	1	1
0	12	2	1	2	1	1
1	12	2	1	2	1	1
0	12	2	1	2	1	1
3	12	2	1	2	1	1
0	12	2	1	2	1	1
-1	12	2	1	2	1	1
0	12	2	1	2	1	1
1	12	2	1	2	1	1
-1	12	2	0	2	1	1
1	12	2	0	2	1	1
0	12	2	0	2	1	1
1	12	2	0	2	1	1
1	12	2	0	2	1	1
0	12	2	0	2	1	1
0	13	1	1	1	1	1
1	13	1	1	1	1	1
2	13	1	1	1	1	1
2	13	1	1	1	1	1
2	13	1	1	1	1	1
1	13	1	1	1	1	1
0	13	1	0	1	1	1
1	13	1	0	1	1	1
0	13	1	0	1	1	1
1	13	1	0	1	1	1
2	13	1	0	1	1	1
-2	13	1	0	1	1	1
2	13	1	0	1	1	1
0	13	1	0	1	1	1
-1	13	1	0	1	1	1
0	13	1	0	1	1	1
1	13	1	0	1	1	1
0	13	1	0	1	1	1
2	13	1	0	1	1	1
1	13	1	0	1	1	1
1	13	2	1	1	1	1
0	13	2	1	1	1	1
1	13	2	1	1	1	1
1	13	2	1	1	1	1
2	13	2	1	1	1	1
1	13	2	1	1	1	1
0	13	2	1	1	1	1
1	13	2	1	1	1	1
1	13	2	1	1	1	1
1	13	2	1	1	1	1
0	13	2	1	1	1	1
1	13	2	0	1	1	1
-1	13	2	0	1	1	1
0	13	2	0	1	1	1
2	13	2	0	1	1	1
0	13	2	0	1	1	1
1	13	2	0	1	1	1
0	13	2	0	1	1	1
1	13	2	0	1	1	1
2	13	2	0	1	1	1
1	13	1	1	2	1	1
1	13	1	1	2	1	1
1	13	1	1	2	1	1
1	13	1	1	2	1	1
0	13	1	1	2	1	1
0	13	1	1	2	1	1
-1	13	1	1	2	1	1
0	13	1	1	2	1	1
0	13	1	0	2	1	1
1	13	1	0	2	1	1
0	13	1	0	2	1	1
1	13	1	0	2	1	1
0	13	1	0	2	1	1
0	13	1	0	2	1	1
2	13	1	0	2	1	1
0	13	1	0	2	1	1
1	13	1	0	2	1	1
1	13	1	0	2	1	1
0	13	1	0	2	1	1
1	13	1	0	2	1	1
1	13	2	1	2	1	1
0	13	2	1	2	1	1
2	13	2	1	2	1	1
0	13	2	1	2	1	1
0	13	2	1	2	1	1
2	13	2	1	2	1	1
1	13	2	1	2	1	1
0	13	2	1	2	1	1
1	13	2	1	2	1	1
1	13	2	1	2	1	1
0	13	2	1	2	1	1
1	13	2	1	2	1	1
0	13	2	1	2	1	1
1	13	2	0	2	1	1
1	13	2	0	2	1	1
2	13	2	0	2	1	1
2	13	2	0	2	1	1
0	13	2	0	2	1	1
0	13	2	0	2	1	1
-1	13	2	0	2	1	1
0	14	1	1	1	1	2
-1	14	1	1	1	1	2
1	14	1	1	1	1	2
0	14	1	1	1	1	2
1	14	1	1	1	1	2
-1	14	1	0	1	1	2
0	14	1	0	1	1	2
-1	14	1	0	1	1	2
-1	14	1	0	1	1	2
1	14	1	0	1	1	2
-1	14	1	0	1	1	2
-1	14	1	0	1	1	2
-1	14	1	0	1	1	2
0	14	1	0	1	1	2
2	14	1	0	1	1	2
0	14	1	0	1	1	2
0	14	1	0	1	1	2
1	14	1	0	1	1	2
5	14	1	0	1	1	2
0	14	1	0	1	1	2
0	14	2	1	1	1	2
0	14	2	1	1	1	2
2	14	2	1	1	1	2
1	14	2	1	1	1	2
3	14	2	1	1	1	2
3	14	2	1	1	1	2
2	14	2	1	1	1	2
1	14	2	1	1	1	2
2	14	2	1	1	1	2
0	14	2	0	1	1	2
1	14	2	0	1	1	2
-1	14	2	0	1	1	2
2	14	2	0	1	1	2
2	14	2	0	1	1	2
0	14	2	0	1	1	2
0	14	2	0	1	1	2
-1	14	2	0	1	1	2
0	14	2	0	1	1	2
1	14	2	0	1	1	2
1	14	2	0	1	1	2
1	14	1	1	2	1	2
2	14	1	1	2	1	2
0	14	1	1	2	1	2
1	14	1	1	2	1	2
0	14	1	1	2	1	2
0	14	1	1	2	1	2
0	14	1	1	2	1	2
0	14	1	1	2	1	2
2	14	1	1	2	1	2
0	14	1	1	2	1	2
0	14	1	1	2	1	2
0	14	1	1	2	1	2
0	14	1	1	2	1	2
1	14	1	1	2	1	2
0	14	1	0	2	1	2
0	14	1	0	2	1	2
0	14	1	0	2	1	2
1	14	1	0	2	1	2
1	14	1	0	2	1	2
1	14	1	0	2	1	2
1	14	2	1	2	1	2
1	14	2	1	2	1	2
0	14	2	1	2	1	2
0	14	2	1	2	1	2
0	14	2	1	2	1	2
2	14	2	1	2	1	2
-1	14	2	1	2	1	2
1	14	2	1	2	1	2
0	14	2	1	2	1	2
0	14	2	1	2	1	2
1	14	2	0	2	1	2
0	14	2	0	2	1	2
2	14	2	0	2	1	2
-2	14	2	0	2	1	2
1	14	2	0	2	1	2
1	14	2	0	2	1	2
0	14	2	0	2	1	2
1	14	2	0	2	1	2
2	14	2	0	2	1	2
-1	14	2	0	2	1	2
1	15	1	1	1	1	1
3	15	1	1	1	1	1
1	15	1	1	1	1	1
2	15	1	1	1	1	1
0	15	1	1	1	1	1
0	15	1	1	1	1	1
3	15	1	1	1	1	1
0	15	1	1	1	1	1
0	15	1	0	1	1	1
1	15	1	0	1	1	1
2	15	1	0	1	1	1
0	15	1	0	1	1	1
2	15	1	0	1	1	1
1	15	1	0	1	1	1
2	15	1	0	1	1	1
3	15	1	0	1	1	1
0	15	1	0	1	1	1
2	15	1	0	1	1	1
0	15	1	0	1	1	1
0	15	1	0	1	1	1
2	15	2	1	1	1	1
1	15	2	1	1	1	1
1	15	2	1	1	1	1
3	15	2	1	1	1	1
0	15	2	1	1	1	1
0	15	2	1	1	1	1
3	15	2	1	1	1	1
-1	15	2	1	1	1	1
4	15	2	1	1	1	1
0	15	2	1	1	1	1
1	15	2	0	1	1	1
1	15	2	0	1	1	1
3	15	2	0	1	1	1
2	15	2	0	1	1	1
0	15	2	0	1	1	1
3	15	2	0	1	1	1
0	15	2	0	1	1	1
-2	15	2	0	1	1	1
-2	15	2	0	1	1	1
1	15	2	0	1	1	1
3	15	1	1	2	1	1
3	15	1	1	2	1	1
1	15	1	1	2	1	1
3	15	1	1	2	1	1
1	15	1	1	2	1	1
-1	15	1	1	2	1	1
-2	15	1	1	2	1	1
0	15	1	1	2	1	1
1	15	1	1	2	1	1
3	15	1	1	2	1	1
1	15	1	1	2	1	1
0	15	1	0	2	1	1
0	15	1	0	2	1	1
1	15	1	0	2	1	1
-1	15	1	0	2	1	1
0	15	1	0	2	1	1
0	15	1	0	2	1	1
0	15	1	0	2	1	1
-1	15	1	0	2	1	1
0	15	1	0	2	1	1
-2	15	2	1	2	1	1
0	15	2	1	2	1	1
3	15	2	1	2	1	1
-1	15	2	1	2	1	1
1	15	2	1	2	1	1
1	15	2	1	2	1	1
-1	15	2	1	2	1	1
-1	15	2	1	2	1	1
1	15	2	1	2	1	1
0	15	2	1	2	1	1
3	15	2	1	2	1	1
0	15	2	1	2	1	1
-1	15	2	1	2	1	1
-2	15	2	0	2	1	1
1	15	2	0	2	1	1
0	15	2	0	2	1	1
1	15	2	0	2	1	1
1	15	2	0	2	1	1
1	15	2	0	2	1	1
1	15	2	0	2	1	1
0	16	1	1	1	1	2
0	16	1	1	1	1	2
1	16	1	1	1	1	2
1	16	1	1	1	1	2
1	16	1	1	1	1	2
1	16	1	1	1	1	2
-1	16	1	1	1	1	2
0	16	1	1	1	1	2
0	16	1	1	1	1	2
0	16	1	1	1	1	2
1	16	1	1	1	1	2
2	16	1	0	1	1	2
2	16	1	0	1	1	2
0	16	1	0	1	1	2
1	16	1	0	1	1	2
-3	16	1	0	1	1	2
1	16	1	0	1	1	2
1	16	1	0	1	1	2
2	16	1	0	1	1	2
2	16	1	0	1	1	2
1	16	2	1	1	1	2
0	16	2	1	1	1	2
2	16	2	1	1	1	2
0	16	2	1	1	1	2
1	16	2	1	1	1	2
0	16	2	1	1	1	2
0	16	2	1	1	1	2
-1	16	2	1	1	1	2
3	16	2	1	1	1	2
2	16	2	1	1	1	2
3	16	2	0	1	1	2
-1	16	2	0	1	1	2
0	16	2	0	1	1	2
2	16	2	0	1	1	2
-2	16	2	0	1	1	2
1	16	2	0	1	1	2
1	16	2	0	1	1	2
0	16	2	0	1	1	2
-3	16	2	0	1	1	2
0	16	2	0	1	1	2
1	16	1	1	2	1	2
0	16	1	1	2	1	2
1	16	1	1	2	1	2
0	16	1	1	2	1	2
0	16	1	1	2	1	2
1	16	1	1	2	1	2
2	16	1	0	2	1	2
0	16	1	0	2	1	2
0	16	1	0	2	1	2
1	16	1	0	2	1	2
1	16	1	0	2	1	2
1	16	1	0	2	1	2
0	16	1	0	2	1	2
1	16	1	0	2	1	2
-1	16	1	0	2	1	2
1	16	1	0	2	1	2
2	16	1	0	2	1	2
0	16	1	0	2	1	2
1	16	1	0	2	1	2
-1	16	1	0	2	1	2
0	16	2	1	2	1	2
2	16	2	1	2	1	2
1	16	2	1	2	1	2
0	16	2	1	2	1	2
0	16	2	1	2	1	2
0	16	2	1	2	1	2
0	16	2	1	2	1	2
1	16	2	1	2	1	2
1	16	2	0	2	1	2
-1	16	2	0	2	1	2
2	16	2	0	2	1	2
0	16	2	0	2	1	2
1	16	2	0	2	1	2
-1	16	2	0	2	1	2
0	16	2	0	2	1	2
0	16	2	0	2	1	2
0	16	2	0	2	1	2
-2	16	2	0	2	1	2
2	16	2	0	2	1	2
1	16	2	0	2	1	2
2	17	1	1	1	1	2
1	17	1	1	1	1	2
2	17	1	1	1	1	2
2	17	1	0	1	1	2
3	17	1	0	1	1	2
1	17	1	0	1	1	2
0	17	1	0	1	1	2
2	17	1	0	1	1	2
1	17	1	0	1	1	2
-1	17	1	0	1	1	2
-2	17	1	0	1	1	2
-1	17	1	0	1	1	2
-2	17	1	0	1	1	2
1	17	1	0	1	1	2
0	17	1	0	1	1	2
0	17	1	0	1	1	2
1	17	1	0	1	1	2
0	17	1	0	1	1	2
0	17	1	0	1	1	2
2	17	1	0	1	1	2
3	17	2	1	1	1	2
2	17	2	1	1	1	2
1	17	2	1	1	1	2
-1	17	2	0	1	1	2
1	17	2	0	1	1	2
0	17	2	0	1	1	2
-1	17	2	0	1	1	2
3	17	2	0	1	1	2
1	17	2	0	1	1	2
2	17	2	0	1	1	2
1	17	2	0	1	1	2
1	17	2	0	1	1	2
0	17	2	0	1	1	2
0	17	2	0	1	1	2
0	17	2	0	1	1	2
0	17	2	0	1	1	2
0	17	2	0	1	1	2
0	17	2	0	1	1	2
3	17	2	0	1	1	2
0	17	2	0	1	1	2
1	17	1	1	2	1	2
3	17	1	1	2	1	2
-1	17	1	1	2	1	2
2	17	1	1	2	1	2
1	17	1	1	2	1	2
2	17	1	1	2	1	2
0	17	1	1	2	1	2
0	17	1	0	2	1	2
-2	17	1	0	2	1	2
2	17	1	0	2	1	2
1	17	1	0	2	1	2
-3	17	1	0	2	1	2
0	17	1	0	2	1	2
0	17	1	0	2	1	2
1	17	1	0	2	1	2
-1	17	1	0	2	1	2
0	17	1	0	2	1	2
0	17	1	0	2	1	2
0	17	1	0	2	1	2
0	17	1	0	2	1	2
0	17	2	1	2	1	2
2	17	2	1	2	1	2
1	17	2	1	2	1	2
0	17	2	1	2	1	2
-1	17	2	1	2	1	2
0	17	2	0	2	1	2
0	17	2	0	2	1	2
0	17	2	0	2	1	2
1	17	2	0	2	1	2
0	17	2	0	2	1	2
0	17	2	0	2	1	2
0	17	2	0	2	1	2
3	17	2	0	2	1	2
-1	17	2	0	2	1	2
-1	17	2	0	2	1	2
-2	17	2	0	2	1	2
0	17	2	0	2	1	2
-1	17	2	0	2	1	2
-1	17	2	0	2	1	2
0	17	2	0	2	1	2
0	18	1	1	1	1	2
1	18	1	1	1	1	2
4	18	1	1	1	1	2
-1	18	1	1	1	1	2
3	18	1	1	1	1	2
2	18	1	1	1	1	2
1	18	1	1	1	1	2
0	18	1	0	1	1	2
0	18	1	0	1	1	2
0	18	1	0	1	1	2
2	18	1	0	1	1	2
1	18	1	0	1	1	2
0	18	1	0	1	1	2
1	18	1	0	1	1	2
2	18	1	0	1	1	2
1	18	1	0	1	1	2
0	18	1	0	1	1	2
-2	18	1	0	1	1	2
2	18	1	0	1	1	2
-1	18	1	0	1	1	2
2	18	2	1	1	1	2
0	18	2	1	1	1	2
1	18	2	1	1	1	2
0	18	2	1	1	1	2
0	18	2	1	1	1	2
-1	18	2	1	1	1	2
2	18	2	1	1	1	2
-1	18	2	1	1	1	2
2	18	2	1	1	1	2
1	18	2	1	1	1	2
1	18	2	1	1	1	2
-2	18	2	1	1	1	2
-1	18	2	1	1	1	2
-1	18	2	1	1	1	2
0	18	2	1	1	1	2
1	18	2	0	1	1	2
0	18	2	0	1	1	2
0	18	2	0	1	1	2
0	18	2	0	1	1	2
0	18	2	0	1	1	2
0	18	1	1	2	1	2
0	18	1	1	2	1	2
1	18	1	1	2	1	2
2	18	1	1	2	1	2
0	18	1	1	2	1	2
-1	18	1	1	2	1	2
-1	18	1	1	2	1	2
1	18	1	1	2	1	2
2	18	1	1	2	1	2
2	18	1	1	2	1	2
-1	18	1	1	2	1	2
1	18	1	1	2	1	2
1	18	1	1	2	1	2
2	18	1	0	2	1	2
1	18	1	0	2	1	2
0	18	1	0	2	1	2
0	18	1	0	2	1	2
1	18	1	0	2	1	2
-1	18	1	0	2	1	2
0	18	1	0	2	1	2
1	18	2	1	2	1	2
-1	18	2	1	2	1	2
2	18	2	1	2	1	2
1	18	2	1	2	1	2
1	18	2	1	2	1	2
1	18	2	1	2	1	2
1	18	2	1	2	1	2
0	18	2	1	2	1	2
0	18	2	1	2	1	2
0	18	2	1	2	1	2
0	18	2	1	2	1	2
0	18	2	1	2	1	2
2	18	2	1	2	1	2
-1	18	2	1	2	1	2
-1	18	2	1	2	1	2
-1	18	2	0	2	1	2
1	18	2	0	2	1	2
2	18	2	0	2	1	2
-1	18	2	0	2	1	2
1	18	2	0	2	1	2
1	19	1	1	1	1	2
0	19	1	1	1	1	2
0	19	1	1	1	1	2
0	19	1	1	1	1	2
0	19	1	1	1	1	2
0	19	1	1	1	1	2
1	19	1	1	1	1	2
0	19	1	1	1	1	2
0	19	1	1	1	1	2
1	19	1	1	1	1	2
-1	19	1	0	1	1	2
0	19	1	0	1	1	2
-1	19	1	0	1	1	2
0	19	1	0	1	1	2
0	19	1	0	1	1	2
0	19	1	0	1	1	2
1	19	1	0	1	1	2
1	19	1	0	1	1	2
0	19	1	0	1	1	2
1	19	1	0	1	1	2
1	19	2	1	1	1	2
0	19	2	1	1	1	2
0	19	2	1	1	1	2
1	19	2	1	1	1	2
0	19	2	1	1	1	2
0	19	2	1	1	1	2
0	19	2	1	1	1	2
1	19	2	1	1	1	2
0	19	2	1	1	1	2
0	19	2	1	1	1	2
1	19	2	1	1	1	2
0	19	2	1	1	1	2
0	19	2	1	1	1	2
0	19	2	1	1	1	2
1	19	2	0	1	1	2
0	19	2	0	1	1	2
-1	19	2	0	1	1	2
0	19	2	0	1	1	2
0	19	2	0	1	1	2
0	19	2	0	1	1	2
0	19	1	1	2	1	2
0	19	1	1	2	1	2
0	19	1	1	2	1	2
1	19	1	1	2	1	2
0	19	1	1	2	1	2
0	19	1	1	2	1	2
-1	19	1	1	2	1	2
0	19	1	1	2	1	2
1	19	1	1	2	1	2
1	19	1	0	2	1	2
0	19	1	0	2	1	2
-1	19	1	0	2	1	2
0	19	1	0	2	1	2
1	19	1	0	2	1	2
-1	19	1	0	2	1	2
1	19	1	0	2	1	2
1	19	1	0	2	1	2
0	19	1	0	2	1	2
0	19	1	0	2	1	2
0	19	1	0	2	1	2
0	19	2	1	2	1	2
0	19	2	1	2	1	2
1	19	2	1	2	1	2
0	19	2	1	2	1	2
-1	19	2	1	2	1	2
-1	19	2	1	2	1	2
1	19	2	1	2	1	2
1	19	2	1	2	1	2
1	19	2	1	2	1	2
1	19	2	1	2	1	2
-2	19	2	0	2	1	2
-1	19	2	0	2	1	2
2	19	2	0	2	1	2
0	19	2	0	2	1	2
0	19	2	0	2	1	2
1	19	2	0	2	1	2
0	19	2	0	2	1	2
1	19	2	0	2	1	2
0	19	2	0	2	1	2
0	19	2	0	2	1	2
1	20	1	1	1	1	1
1	20	1	1	1	1	1
1	20	1	1	1	1	1
1	20	1	1	1	1	1
0	20	1	1	1	1	1
0	20	1	1	1	1	1
1	20	1	1	1	1	1
0	20	1	1	1	1	1
0	20	1	1	1	1	1
1	20	1	0	1	1	1
0	20	1	0	1	1	1
0	20	1	0	1	1	1
0	20	1	0	1	1	1
0	20	1	0	1	1	1
0	20	1	0	1	1	1
2	20	1	0	1	1	1
2	20	1	0	1	1	1
-1	20	1	0	1	1	1
0	20	1	0	1	1	1
2	20	1	0	1	1	1
1	20	2	1	1	1	1
0	20	2	1	1	1	1
0	20	2	1	1	1	1
1	20	2	1	1	1	1
0	20	2	1	1	1	1
0	20	2	1	1	1	1
0	20	2	1	1	1	1
1	20	2	1	1	1	1
0	20	2	0	1	1	1
1	20	2	0	1	1	1
0	20	2	0	1	1	1
1	20	2	0	1	1	1
1	20	2	0	1	1	1
1	20	2	0	1	1	1
1	20	2	0	1	1	1
1	20	2	0	1	1	1
-1	20	2	0	1	1	1
0	20	2	0	1	1	1
0	20	2	0	1	1	1
0	20	2	0	1	1	1
0	20	1	1	2	1	1
1	20	1	1	2	1	1
1	20	1	1	2	1	1
1	20	1	1	2	1	1
1	20	1	1	2	1	1
1	20	1	1	2	1	1
-1	20	1	1	2	1	1
0	20	1	1	2	1	1
1	20	1	1	2	1	1
1	20	1	1	2	1	1
0	20	1	1	2	1	1
-1	20	1	1	2	1	1
0	20	1	1	2	1	1
0	20	1	1	2	1	1
0	20	1	0	2	1	1
1	20	1	0	2	1	1
0	20	1	0	2	1	1
-1	20	1	0	2	1	1
1	20	1	0	2	1	1
2	20	1	0	2	1	1
0	20	2	1	2	1	1
-1	20	2	1	2	1	1
0	20	2	1	2	1	1
-1	20	2	1	2	1	1
0	20	2	1	2	1	1
0	20	2	1	2	1	1
0	20	2	1	2	1	1
0	20	2	1	2	1	1
1	20	2	1	2	1	1
-1	20	2	1	2	1	1
1	20	2	1	2	1	1
0	20	2	1	2	1	1
0	20	2	1	2	1	1
0	20	2	1	2	1	1
1	20	2	1	2	1	1
0	20	2	0	2	1	1
0	20	2	0	2	1	1
0	20	2	0	2	1	1
1	20	2	0	2	1	1
-2	20	2	0	2	1	1
-1	21	1	1	1	1	1
2	21	1	1	1	1	1
2	21	1	1	1	1	1
2	21	1	1	1	1	1
2	21	1	1	1	1	1
-1	21	1	0	1	1	1
0	21	1	0	1	1	1
0	21	1	0	1	1	1
-1	21	1	0	1	1	1
3	21	1	0	1	1	1
0	21	1	0	1	1	1
1	21	1	0	1	1	1
-1	21	1	0	1	1	1
4	21	1	0	1	1	1
2	21	1	0	1	1	1
2	21	1	0	1	1	1
-3	21	1	0	1	1	1
2	21	1	0	1	1	1
0	21	1	0	1	1	1
-2	21	1	0	1	1	1
2	21	2	1	1	1	1
3	21	2	1	1	1	1
2	21	2	1	1	1	1
0	21	2	1	1	1	1
1	21	2	1	1	1	1
2	21	2	1	1	1	1
-1	21	2	1	1	1	1
5	21	2	1	1	1	1
0	21	2	0	1	1	1
2	21	2	0	1	1	1
1	21	2	0	1	1	1
3	21	2	0	1	1	1
1	21	2	0	1	1	1
0	21	2	0	1	1	1
-1	21	2	0	1	1	1
2	21	2	0	1	1	1
0	21	2	0	1	1	1
-1	21	2	0	1	1	1
0	21	2	0	1	1	1
-3	21	2	0	1	1	1
-1	21	1	1	2	1	1
2	21	1	1	2	1	1
1	21	1	1	2	1	1
1	21	1	1	2	1	1
1	21	1	1	2	1	1
2	21	1	1	2	1	1
1	21	1	0	2	1	1
3	21	1	0	2	1	1
0	21	1	0	2	1	1
-1	21	1	0	2	1	1
-2	21	1	0	2	1	1
2	21	1	0	2	1	1
-2	21	1	0	2	1	1
1	21	1	0	2	1	1
0	21	1	0	2	1	1
0	21	1	0	2	1	1
1	21	1	0	2	1	1
4	21	1	0	2	1	1
-1	21	1	0	2	1	1
1	21	1	0	2	1	1
1	21	2	1	2	1	1
3	21	2	1	2	1	1
0	21	2	1	2	1	1
3	21	2	1	2	1	1
4	21	2	1	2	1	1
2	21	2	1	2	1	1
2	21	2	1	2	1	1
2	21	2	1	2	1	1
0	21	2	1	2	1	1
2	21	2	1	2	1	1
2	21	2	1	2	1	1
-2	21	2	1	2	1	1
2	21	2	0	2	1	1
-1	21	2	0	2	1	1
3	21	2	0	2	1	1
-1	21	2	0	2	1	1
3	21	2	0	2	1	1
0	21	2	0	2	1	1
-3	21	2	0	2	1	1
1	21	2	0	2	1	1
2	22	1	1	1	1	2
1	22	1	1	1	1	2
3	22	1	1	1	1	2
0	22	1	1	1	1	2
1	22	1	1	1	1	2
1	22	1	1	1	1	2
1	22	1	1	1	1	2
1	22	1	1	1	1	2
2	22	1	1	1	1	2
2	22	1	1	1	1	2
0	22	1	1	1	1	2
2	22	1	1	1	1	2
-1	22	1	0	1	1	2
2	22	1	0	1	1	2
3	22	1	0	1	1	2
1	22	1	0	1	1	2
3	22	1	0	1	1	2
-1	22	1	0	1	1	2
1	22	1	0	1	1	2
0	22	1	0	1	1	2
2	22	2	1	1	1	2
0	22	2	1	1	1	2
1	22	2	1	1	1	2
-2	22	2	1	1	1	2
3	22	2	1	1	1	2
1	22	2	1	1	1	2
0	22	2	1	1	1	2
0	22	2	0	1	1	2
1	22	2	0	1	1	2
0	22	2	0	1	1	2
2	22	2	0	1	1	2
-1	22	2	0	1	1	2
0	22	2	0	1	1	2
1	22	2	0	1	1	2
0	22	2	0	1	1	2
2	22	2	0	1	1	2
0	22	2	0	1	1	2
0	22	2	0	1	1	2
-1	22	2	0	1	1	2
1	22	2	0	1	1	2
0	22	1	1	2	1	2
1	22	1	1	2	1	2
0	22	1	1	2	1	2
0	22	1	1	2	1	2
0	22	1	1	2	1	2
0	22	1	1	2	1	2
3	22	1	1	2	1	2
0	22	1	1	2	1	2
0	22	1	1	2	1	2
-2	22	1	1	2	1	2
1	22	1	0	2	1	2
1	22	1	0	2	1	2
1	22	1	0	2	1	2
0	22	1	0	2	1	2
1	22	1	0	2	1	2
0	22	1	0	2	1	2
0	22	1	0	2	1	2
1	22	1	0	2	1	2
0	22	1	0	2	1	2
2	22	1	0	2	1	2
0	22	2	1	2	1	2
0	22	2	1	2	1	2
0	22	2	1	2	1	2
1	22	2	1	2	1	2
0	22	2	1	2	1	2
0	22	2	1	2	1	2
-1	22	2	1	2	1	2
1	22	2	1	2	1	2
-1	22	2	1	2	1	2
-1	22	2	1	2	1	2
0	22	2	1	2	1	2
-1	22	2	1	2	1	2
-1	22	2	1	2	1	2
-1	22	2	1	2	1	2
0	22	2	1	2	1	2
-1	22	2	1	2	1	2
1	22	2	1	2	1	2
0	22	2	0	2	1	2
0	22	2	0	2	1	2
3	22	2	0	2	1	2
0	23	1	1	1	1	2
-1	23	1	1	1	1	2
0	23	1	1	1	1	2
1	23	1	1	1	1	2
-1	23	1	1	1	1	2
0	23	1	1	1	1	2
1	23	1	1	1	1	2
1	23	1	1	1	1	2
0	23	1	0	1	1	2
0	23	1	0	1	1	2
1	23	1	0	1	1	2
0	23	1	0	1	1	2
1	23	1	0	1	1	2
0	23	1	0	1	1	2
0	23	1	0	1	1	2
0	23	1	0	1	1	2
-1	23	1	0	1	1	2
0	23	1	0	1	1	2
0	23	1	0	1	1	2
0	23	1	0	1	1	2
-1	23	2	1	1	1	2
0	23	2	1	1	1	2
-1	23	2	1	1	1	2
1	23	2	1	1	1	2
0	23	2	1	1	1	2
-1	23	2	1	1	1	2
0	23	2	1	1	1	2
0	23	2	1	1	1	2
1	23	2	1	1	1	2
0	23	2	1	1	1	2
1	23	2	1	1	1	2
1	23	2	1	1	1	2
0	23	2	0	1	1	2
0	23	2	0	1	1	2
0	23	2	0	1	1	2
1	23	2	0	1	1	2
1	23	2	0	1	1	2
-1	23	2	0	1	1	2
1	23	2	0	1	1	2
0	23	2	0	1	1	2
1	23	1	1	2	1	2
0	23	1	1	2	1	2
1	23	1	1	2	1	2
1	23	1	1	2	1	2
0	23	1	1	2	1	2
0	23	1	1	2	1	2
0	23	1	1	2	1	2
0	23	1	1	2	1	2
0	23	1	1	2	1	2
2	23	1	1	2	1	2
0	23	1	1	2	1	2
-1	23	1	1	2	1	2
0	23	1	1	2	1	2
1	23	1	1	2	1	2
1	23	1	1	2	1	2
1	23	1	0	2	1	2
0	23	1	0	2	1	2
0	23	1	0	2	1	2
1	23	1	0	2	1	2
0	23	1	0	2	1	2
2	23	2	1	2	1	2
0	23	2	1	2	1	2
0	23	2	1	2	1	2
0	23	2	1	2	1	2
0	23	2	1	2	1	2
-1	23	2	1	2	1	2
0	23	2	1	2	1	2
1	23	2	1	2	1	2
1	23	2	1	2	1	2
-1	23	2	1	2	1	2
1	23	2	1	2	1	2
0	23	2	0	2	1	2
0	23	2	0	2	1	2
0	23	2	0	2	1	2
-1	23	2	0	2	1	2
1	23	2	0	2	1	2
1	23	2	0	2	1	2
1	23	2	0	2	1	2
1	23	2	0	2	1	2
-1	23	2	0	2	1	2
0	24	1	1	1	1	2
0	24	1	1	1	1	2
1	24	1	1	1	1	2
1	24	1	1	1	1	2
1	24	1	1	1	1	2
1	24	1	1	1	1	2
2	24	1	1	1	1	2
1	24	1	1	1	1	2
2	24	1	1	1	1	2
1	24	1	1	1	1	2
0	24	1	0	1	1	2
1	24	1	0	1	1	2
1	24	1	0	1	1	2
-1	24	1	0	1	1	2
0	24	1	0	1	1	2
-1	24	1	0	1	1	2
2	24	1	0	1	1	2
2	24	1	0	1	1	2
1	24	1	0	1	1	2
1	24	1	0	1	1	2
2	24	2	1	1	1	2
1	24	2	1	1	1	2
0	24	2	1	1	1	2
3	24	2	1	1	1	2
1	24	2	1	1	1	2
2	24	2	1	1	1	2
4	24	2	1	1	1	2
0	24	2	0	1	1	2
2	24	2	0	1	1	2
1	24	2	0	1	1	2
0	24	2	0	1	1	2
0	24	2	0	1	1	2
2	24	2	0	1	1	2
3	24	2	0	1	1	2
1	24	2	0	1	1	2
-2	24	2	0	1	1	2
1	24	2	0	1	1	2
1	24	2	0	1	1	2
3	24	2	0	1	1	2
-1	24	2	0	1	1	2
2	24	1	1	2	1	2
0	24	1	1	2	1	2
0	24	1	1	2	1	2
1	24	1	1	2	1	2
2	24	1	1	2	1	2
0	24	1	1	2	1	2
2	24	1	1	2	1	2
1	24	1	1	2	1	2
0	24	1	1	2	1	2
-1	24	1	0	2	1	2
1	24	1	0	2	1	2
1	24	1	0	2	1	2
0	24	1	0	2	1	2
1	24	1	0	2	1	2
3	24	1	0	2	1	2
1	24	1	0	2	1	2
0	24	1	0	2	1	2
3	24	1	0	2	1	2
-1	24	1	0	2	1	2
1	24	1	0	2	1	2
2	24	2	1	2	1	2
1	24	2	1	2	1	2
0	24	2	1	2	1	2
2	24	2	1	2	1	2
-1	24	2	1	2	1	2
3	24	2	1	2	1	2
1	24	2	1	2	1	2
0	24	2	1	2	1	2
1	24	2	1	2	1	2
1	24	2	1	2	1	2
1	24	2	1	2	1	2
0	24	2	1	2	1	2
1	24	2	0	2	1	2
1	24	2	0	2	1	2
-1	24	2	0	2	1	2
0	24	2	0	2	1	2
1	24	2	0	2	1	2
0	24	2	0	2	1	2
2	24	2	0	2	1	2
0	24	2	0	2	1	2
-2	25	1	1	1	2	2
1	25	1	1	1	2	2
0	25	1	1	1	2	2
0	25	1	0	1	2	2
1	25	1	0	1	2	2
0	25	1	0	1	2	2
1	25	1	0	1	2	2
0	25	1	0	1	2	2
2	25	1	0	1	2	2
-1	25	1	0	1	2	2
1	25	1	0	1	2	2
1	25	1	0	1	2	2
0	25	1	0	1	2	2
0	25	1	0	1	2	2
0	25	1	0	1	2	2
-1	25	1	0	1	2	2
0	25	1	0	1	2	2
3	25	1	0	1	2	2
0	25	1	0	1	2	2
-1	25	1	0	1	2	2
2	25	2	1	1	2	2
0	25	2	1	1	2	2
1	25	2	1	1	2	2
0	25	2	1	1	2	2
3	25	2	1	1	2	2
2	25	2	0	1	2	2
0	25	2	0	1	2	2
0	25	2	0	1	2	2
-1	25	2	0	1	2	2
1	25	2	0	1	2	2
1	25	2	0	1	2	2
1	25	2	0	1	2	2
0	25	2	0	1	2	2
2	25	2	0	1	2	2
2	25	2	0	1	2	2
0	25	2	0	1	2	2
1	25	2	0	1	2	2
0	25	2	0	1	2	2
0	25	2	0	1	2	2
0	25	2	0	1	2	2
-2	25	1	1	2	2	2
2	25	1	1	2	2	2
1	25	1	1	2	2	2
1	25	1	1	2	2	2
2	25	1	1	2	2	2
0	25	1	1	2	2	2
2	25	1	0	2	2	2
0	25	1	0	2	2	2
1	25	1	0	2	2	2
1	25	1	0	2	2	2
0	25	1	0	2	2	2
3	25	1	0	2	2	2
-1	25	1	0	2	2	2
0	25	1	0	2	2	2
-1	25	1	0	2	2	2
0	25	1	0	2	2	2
0	25	1	0	2	2	2
1	25	1	0	2	2	2
1	25	1	0	2	2	2
0	25	1	0	2	2	2
1	25	2	1	2	2	2
0	25	2	1	2	2	2
0	25	2	1	2	2	2
-1	25	2	1	2	2	2
2	25	2	1	2	2	2
1	25	2	1	2	2	2
1	25	2	1	2	2	2
0	25	2	0	2	2	2
1	25	2	0	2	2	2
1	25	2	0	2	2	2
-1	25	2	0	2	2	2
0	25	2	0	2	2	2
1	25	2	0	2	2	2
-1	25	2	0	2	2	2
1	25	2	0	2	2	2
2	25	2	0	2	2	2
1	25	2	0	2	2	2
2	25	2	0	2	2	2
-1	25	2	0	2	2	2
1	25	2	0	2	2	2
[truncated: 3,840 more rows]
